# Supplementary material for: OffsampleAI: artificial intelligence approach to recognize off-sample mass spectrometry images
Source: BMC Bioinformatics. 2020 Apr 3;21:129. doi: 10.1186/s12859-020-3425-x (PMC7119286; doi:10.1186/s12859-020-3425-x)
Supplement: Supplementary file 3 — Additional file 3 : Supplementary Data D1-D5: D1: “Supplementary methods and results.pdf”. D2: “Interactive tagging of ion images using web app.mov”, video of a tagger using the TagOff web app. D3: “Gold standard datasets.csv”, metadata of 87 public datasets from METASPACE selected for the gold standard. D4: “DHB matrix clusters frequencies.csv”, results of annotation of 31 gold standard datasets acquired using the MALDI DHB matrix and positive ion mode and off-sample recognition for DHB matrix clusters generated according to a combinatorial model. D5: “DESI offsample ions frequencies.csv”, a file showing for each molecular formula the number of DESI imaging datasets from the gold standard where ions with such molecular formula were classified as off-sample. [file 12859_2020_3425_MOESM3_ESM.zip]

Archive with 5 entries (5 files):
- Supplementary Data D1, Supplementary methods results.pdf
- Supplementary Data D2, Interactive tagging using web app.mov
- Supplementary Data D3, Gold standard datasets.csv
- Supplementary Data D4, DHB matrix clusters frequencies.csv
- Supplementary Data D5, DESI offsample ions frequencies.csv
